# Supplementary material for: Classification of Sesame Oil Based on Processing-Originated Differences in the Volatile Organic Compound Profile by a Colorimetric Sensor
Source: Foods. 2024 Oct 11;13(20):3230. doi: 10.3390/foods13203230 (PMC11507991; doi:10.3390/foods13203230)
Supplement: Supplementary file 1 [file foods-13-03230-s001.zip]

Archive with 1 entries (1 files):
- foods-3189210-supplementary.pdf
